# Supplementary material for: Substantial loss of trawlable biomass and lack of recovery in a marine ecosystem
Source: Commun Biol. 2025 May 30;8:831. doi: 10.1038/s42003-025-08240-3 (PMC12125391; doi:10.1038/s42003-025-08240-3)
Supplement: Supplementary file 4 — Supplementary Data 1 [file 42003_2025_8240_MOESM4_ESM.xlsx]

## Sheet: AllTaxa_Biomass
year	mean	sd	sem	var	lower.cl	upper.cl
1971	132.493	76.9071	45.8537	153.944	108.175	156.811
1972	156.592	124.428	71.6238	449.673	115.03	198.154
1973	164.588	141.719	78.4329	632.02	115.314	213.861
1974	238.679	133.094	78.6498	1203.19	170.694	306.664
1975	148.421	65.4056	35.9595	133.72	125.756	171.085
1976	231.445	147.372	83.4554	1039.02	168.268	294.622
1977	238.49	152.783	83.2577	893.537	179.902	297.077
1978	251.517	207.827	110.171	2691.61	149.832	353.201
1979	328.898	189.455	103.075	915.357	269.6	388.197
1980	304.452	202.041	111.25	1465.08	229.432	379.473
1981	394.273	271.881	150.801	1898.37	308.876	479.669
1982	290.595	211.384	121.183	1771.65	208.098	373.091
1983	248.397	141.215	80.1594	509.635	204.151	292.644
1984	198.322	123.618	56.6598	231.758	168.484	228.159
1985	334.286	287.306	92.7617	1433.28	260.084	408.488
1986	303.008	229.391	84.0122	531.864	257.807	348.209
1987	261.337	210.448	82.1781	507.86	217.168	305.506
1988	350.009	262.804	105.532	1038.13	286.859	413.159
1989	268.541	225.119	86.2914	551.209	222.525	314.557
1990	286.246	311.901	105.285	1777.97	203.602	368.89
1991	238.223	227.405	65.8278	466.531	195.889	280.557
1992	161.401	149.001	60.9148	405.181	121.949	200.853
1993	154.63	153.85	48.2477	191.025	127.541	181.719
1994	121.238	102.836	38.3445	125.695	99.2638	143.212
1995	152.398	167.681	55.686	342.433	116.129	188.667
1996	112.328	101.83	35.4078	107.622	91.9954	132.661
1997	116.936	145.489	51.9627	386.815	78.3883	155.484
1998	95.4565	70.9561	25.4481	63.0508	79.8935	111.02
1999	119.668	133.967	44.6279	227.805	90.086	149.25
2000	112.651	120.458	40.4631	185.904	85.9275	139.374
2001	105.253	114.644	48.6266	359.323	68.1001	142.405
2002	167.043	252.038	95.3846	1565.68	89.49	244.596
2003	74.8292	70.7942	31.0759	176.256	48.8084	100.85
2004	100.416	162.128	50.7678	334.794	64.5542	136.279
2005	94.3829	118.468	34.6212	149.562	70.4134	118.352
2006	78.4746	97.4321	35.3815	145.027	54.8713	102.078
2007	108.652	155.239	50.2836	413.59	68.7921	148.511
2008	83.8473	95.802	32.2906	145.052	60.2419	107.453
2009	73.9219	103.997	40.808	189.057	46.9727	100.871
2010	104.715	142.628	53.9123	374.947	66.7629	142.667
2011	121.416	134.503	57.5911	576.082	74.3732	168.458
2012	162.691	238.599	86.7216	2213.86	70.4712	254.911
2013	116.65	142.877	64.1821	648.186	66.7504	166.55
2014	119.76	142.984	62.9587	652.811	69.683	169.838
2015	98.5422	98.3722	38.0405	166.88	73.223	123.861
2016	90.3428	101.158	44.7549	232.176	60.4782	120.207
2017	87.5478	69.562	34.981	162.289	62.5793	112.516
2018	97.812	80.7765	39.0483	303.862	63.6467	131.977
2019	61.6059	39.0594	17.9455	36.5352	49.7591	73.4528
2020	67.2509	47.649	23.6919	73.6962	50.4253	84.0765
2021	148.892	129.351	38.7526	162.104	123.937	173.846

## Sheet: AllTaxa_Abundance
year	mean	sd	sem	var	lower.cl	upper.cl
1971	375.107	311.823	189.878	3065.24	266.594	483.62
1972	600.071	612.039	391.957	61666.3	113.359	1086.78
1973	637.581	645.357	393.035	42011.6	235.853	1039.31
1974	1877.08	1866.82	1115.72	613279	342.195	3411.97
1975	702.811	608.79	301.901	31204.6	356.587	1049.04
1976	926.659	610.507	332.342	13934.5	695.296	1158.02
1977	1084.57	821.208	446.078	33665.5	724.957	1444.19
1978	723.315	617.643	331.967	28094.2	394.799	1051.83
1979	968.136	557.532	299.898	8456.18	787.903	1148.37
1980	802.396	507.315	285.101	11009.2	596.748	1008.04
1981	933.883	610.034	343.214	14656.5	696.602	1171.16
1982	620.117	479.031	268.594	7169.76	454.158	786.076
1983	620.669	325.713	183.547	2803.21	516.898	724.441
1984	509.562	387.952	182.172	3093.01	400.559	618.565
1985	907.701	752.398	284.921	10779.6	704.208	1111.19
1986	810.073	748.67	256.336	5480.8	664.972	955.174
1987	742.136	622.211	247.801	4361.19	612.701	871.57
1988	852.315	684.18	269.031	8507.63	671.534	1033.1
1989	726.522	595.341	229.106	4615.52	593.367	859.677
1990	899.731	924.495	300.744	12991.9	676.331	1123.13
1991	1184.74	1349.37	471.941	31037.3	839.444	1530.03
1992	681.565	586.35	235.464	5142.75	541.01	822.119
1993	476.92	471.657	149.757	1964.99	390.038	563.802
1994	576.32	604.85	234.929	5482.58	431.196	721.445
1995	694.491	849.891	281.699	8013.98	519.034	869.949
1996	1095.13	2021.53	794.589	420362	-175.623	2365.88
1997	533.377	613.817	210.282	4934.37	395.699	671.055
1998	471.185	415.974	154.221	3089.53	362.243	580.127
1999	1601.08	2639.8	912.554	177707	774.854	2427.31
2000	867.563	1097.92	333.538	14290.1	633.266	1101.86
2001	854.475	1079.04	468.261	33410.2	496.224	1212.73
2002	1180.02	1456.65	552.129	45134.4	763.631	1596.41
2003	524.139	461.805	201.456	6184.63	370.003	678.276
2004	635.483	928.986	278.929	8491.16	454.877	816.089
2005	597.921	659.873	204.376	4870.77	461.133	734.708
2006	606.205	770.554	305.341	16192.7	356.799	855.612
2007	1091.05	1599.84	527.123	52873.7	640.366	1541.73
2008	736.707	922.324	309.688	14128.9	503.736	969.678
2009	734.564	874.096	339.575	15888.4	487.512	981.616
2010	2265.71	2874.31	1066.78	106582	1625.84	2905.58
2011	2916.8	3479.65	1140.98	295493	1851.38	3982.23
2012	2188.8	3073.42	1060.94	220173	1269.14	3108.47
2013	3415.37	5276.82	2542.54	2.70261e+06	193.263	6637.48
2014	1932.02	2643.64	960.051	97867.1	1318.87	2545.17
2015	1551.98	2204.41	803.778	61982.3	1064.03	2039.94
2016	989.216	1035.8	452.964	21270.9	703.364	1275.07
2017	2153.4	2972.93	1234.72	179465	1323.1	2983.71
2018	957.554	855.422	399.789	18061.4	694.149	1220.96
2019	983.906	991.032	397.04	16708.3	730.56	1237.25
2020	1218.27	1371.52	663.961	126775	520.41	1916.12
2021	1983.88	2198.53	584.902	30540.4	1641.37	2326.4

## Sheet: Commercial_Biomass
year	mean	sd	sem	var	lower.cl	upper.cl
1971	114.314	72.7652	43.3121	142.966	90.8791	137.749
1972	131.03	104.476	59.4991	358.854	93.9012	168.158
1973	137.415	121.41	65.3251	540.652	91.8422	182.988
1974	209.816	123.099	72.4495	1149.44	143.367	276.266
1975	134.794	62.9713	34.4287	131.624	112.308	157.28
1976	220.535	143.609	81.1254	1007.59	158.321	282.749
1977	204.211	116.769	62.6965	504.849	160.173	248.249
1978	231.983	198.063	103.467	2623.31	131.597	332.369
1979	296.39	151.375	80.7895	463.742	254.183	338.597
1980	280.522	185.257	100.001	1387.17	207.523	353.52
1981	357.118	231.463	123.494	1559.5	279.718	434.518
1982	278.599	201.241	114.467	1740.97	196.82	360.379
1983	227.93	131.3	74.2044	478.279	185.066	270.794
1984	182.916	116.42	52.0984	219.272	153.893	211.939
1985	307.607	268.711	84.732	1400.22	234.266	380.947
1986	275.385	223.394	80.8762	527.455	230.372	320.398
1987	221.529	171.023	65.2207	286.597	188.349	254.71
1988	281.527	187.955	70.6319	538.806	236.032	327.022
1989	217.156	166.209	58.6477	291.551	183.69	250.622
1990	221.915	237.596	70.0485	1043.73	158.594	285.235
1991	218.367	215.261	60.6255	458.791	176.385	260.348
1992	116.287	95.7139	36.124	120.487	94.773	137.801
1993	115.394	134.239	40.3755	158.653	90.7064	140.081
1994	106.954	99.3615	36.6156	124.035	85.1252	128.782
1995	133.111	158.177	51.055	321.946	97.9434	168.278
1996	104.323	95.7796	33.1205	101.802	84.5471	124.098
1997	102.264	126.386	44.7925	334.074	66.4402	138.087
1998	90.9158	69.3732	24.8791	61.3979	75.5581	106.273
1999	105.01	122.898	41.3028	193.142	77.7714	132.249
2000	103.522	111.876	37.1166	174.422	77.6368	129.407
2001	99.5121	110.919	46.9839	351.29	62.777	136.247
2002	153.902	228.155	85.6234	1142.61	87.6499	220.153
2003	72.0639	70.4178	30.7924	176.333	46.0374	98.0903
2004	93.9109	154.014	46.7845	317.866	58.9671	128.855
2005	91.4655	117.207	34.1523	149.28	67.5187	115.412
2006	68.8744	84.7529	29.0998	104.785	48.8113	88.9375
2007	105.701	153.985	49.7844	412.323	65.9029	145.5
2008	76.9862	88.1041	29.7395	138.044	53.9582	100.014
2009	68.4287	97.527	37.6918	182.127	41.9781	94.8794
2010	101.078	142.12	53.5559	374.932	63.1265	139.029
2011	95.9899	98.7481	39.5348	213.676	67.3398	124.64
2012	153.855	230.421	82.5403	2202.32	61.8765	245.834
2013	101.85	123.272	53.7998	556.362	55.6198	148.08
2014	96.2288	108.457	47.3024	423.941	55.8735	136.584
2015	84.2165	90.4378	34.7657	161.501	59.3088	109.124
2016	58.0686	69.3429	28.7704	100.44	38.4259	77.7114
2017	51.9628	51.2537	24.3973	66.0838	36.0299	67.8957
2018	32.3659	32.0826	15.3696	19.3915	23.7351	40.9968
2019	29.8358	24.304	10.9931	10.9569	23.3481	36.3235
2020	46.0912	30.8953	15.0772	27.7144	35.7731	56.4093
2021	74.6741	78.7257	22.2741	49.6495	60.8638	88.4845

## Sheet: Commercial_Abundance
year	mean	sd	sem	var	lower.cl	upper.cl
1971	313.011	274.394	164.81	2582.06	213.418	412.605
1972	548.194	566.867	363.379	61286.7	62.9828	1033.41
1973	582.645	604.382	366.603	41691.4	182.45	982.84
1974	1786.4	1823.79	1088.18	612422	252.587	3320.22
1975	663.745	600.917	296.95	31188.8	317.609	1009.88
1976	903.814	601.377	326.651	13596.1	675.278	1132.35
1977	1023.5	761.195	410.728	32106.4	672.313	1374.7
1978	690.371	601.626	321.344	27789.1	363.644	1017.1
1979	909.653	491.744	261.323	7234.38	742.948	1076.36
1980	746.941	460.19	252.675	10398.2	547.08	946.802
1981	852.394	516.587	279.215	12893	629.846	1074.94
1982	593.293	455.975	253.344	7059.84	428.611	757.975
1983	576.784	301.956	168.373	2683.84	475.246	678.321
1984	480.249	380.155	177.328	3081.8	371.444	589.055
1985	847.677	709.197	266.02	10592.2	645.961	1049.39
1986	731.666	732.021	247.337	5405.96	587.559	875.772
1987	654.049	564.352	220.157	4002.02	530.058	778.039
1988	636.252	436.046	160.756	3221.22	525.013	747.491
1989	594.532	462.417	165.598	2306.77	500.397	688.667
1990	767.378	823.665	250.406	11852.8	553.995	980.761
1991	1141.17	1333.84	464.81	31051.6	795.794	1486.54
1992	594.413	515.472	199.887	4702.6	460.007	728.818
1993	428.824	469.005	148.724	1960.75	342.036	515.612
1994	548.185	599.837	232.52	5480.57	403.088	693.283
1995	657.873	852.198	282.552	8069.77	481.806	833.941
1996	1064.71	2010.13	790.294	420464	-206.196	2335.61
1997	492.311	602.02	206.541	4977.31	354.036	630.587
1998	433.945	414.808	154.278	3128.63	324.316	543.574
1999	1552.25	2637.9	913.149	177905	725.562	2378.94
2000	832.88	1089.76	330.257	14312.1	598.404	1067.36
2001	820.498	1075.95	467.012	33330.8	462.673	1178.32
2002	1135.92	1444.73	546.659	44726.2	721.414	1550.42
2003	487.893	446.369	192.015	6089.79	334.943	640.843
2004	599.25	911.747	270.624	8445.12	419.135	779.366
2005	542.131	656.33	202.722	4987.73	403.711	680.551
2006	551.034	738.974	289.768	15980.2	303.27	798.799
2007	1049.39	1582.93	522.142	52832.3	598.882	1499.89
2008	657.08	866.822	287.178	13719.4	427.51	886.65
2009	661.537	803.975	301.813	15225.3	419.695	903.379
2010	2180.46	2822.32	1034.27	106300	1541.44	2819.48
2011	2811.31	3357.18	1075.18	292743	1750.85	3871.76
2012	2038.86	2882.26	987.134	214910	1130.25	2947.47
2013	3224.59	5114.79	2429.08	2.69143e+06	9.15552	6440.03
2014	1772.63	2497.06	890.614	95136.9	1168.09	2377.16
2015	1267.8	1850.19	678.213	54108.7	811.887	1723.71
2016	522.011	564.437	228.457	5954.56	370.769	673.253
2017	1777.49	2761.78	1113.01	169416	970.767	2584.21
2018	501.379	474.305	215.25	4491.1	370.031	632.728
2019	658.485	734.621	283.415	12175	442.222	874.748
2020	1020.81	1141	546.857	121001	339.028	1702.59
2021	1532.72	1929.38	494.625	27677.5	1206.65	1858.79

## Sheet: Non-Commerical_Biomass
year	mean	sd	sem	var	lower.cl	upper.cl
1971	18.1792	8.38551	4.59178	3.0914	14.7331	21.6253
1972	25.5625	22.3258	13.5306	75.494	8.5329	42.5921
1973	27.1728	22.3981	14.1069	88.1741	8.76849	45.577
1974	28.8628	16.1321	9.92571	27.3903	18.6052	39.1204
1975	13.6264	5.31685	3.30135	1.58814	11.1565	16.0964
1976	10.9098	6.58415	4.05238	2.22545	7.98599	13.8337
1977	34.2788	39.4884	22.6813	301.496	0.246701	68.311
1978	19.5334	13.4411	9.01088	34.2969	8.05516	31.0116
1979	32.5085	41.2878	24.0955	420.622	-7.68855	72.7056
1980	23.9306	21.3247	14.1749	55.1969	9.36912	38.4921
1981	37.1541	42.2929	28.4183	260.364	5.52858	68.7797
1982	11.9954	12.1022	7.96367	13.599	4.76771	19.2232
1983	20.4675	16.0078	9.90679	25.3547	10.5984	30.3366
1984	15.4055	10.6262	6.14729	7.20797	10.1434	20.6675
1985	26.6792	23.6855	9.97632	29.9085	15.9605	37.398
1986	27.6227	13.9963	6.83703	8.43127	21.9316	33.3138
1987	39.8074	49.3003	21.5151	225.393	10.3822	69.2325
1988	68.4822	86.9641	40.2218	530.414	23.3429	113.622
1989	51.3849	71.2463	32.4413	223.239	22.1007	80.6691
1990	64.3314	84.4185	39.6281	750.242	10.6469	118.016
1991	19.856	19.8801	7.87841	6.39491	14.8996	24.8124
1992	45.1142	64.7686	29.9138	285.541	11.9948	78.2336
1993	39.2361	40.9446	14.7015	36.0165	27.4736	50.9986
1994	14.2842	12.9551	5.69593	3.99452	10.3669	18.2014
1995	19.287	24.0205	9.98756	28.1822	8.88217	29.6918
1996	8.00561	11.4177	4.18844	3.14795	4.52815	11.4831
1997	14.6723	25.1257	9.49936	42.3143	1.92286	27.4218
1998	4.54072	4.30761	1.43726	0.187745	3.69148	5.38997
1999	14.6581	31.8984	9.18378	30.4104	3.8498	25.4665
2000	9.1291	14.8908	5.26583	5.75038	4.42912	13.8291
2001	5.74073	7.25659	3.25202	2.02983	2.94832	8.53313
2002	13.1414	26.4575	10.8216	88.4857	-5.29533	31.5782
2003	2.76534	2.72152	1.3154	0.248974	1.78737	3.74331
2004	6.50548	9.89879	4.62153	15.6526	-1.2488	14.2598
2005	2.91738	3.11001	1.07842	0.213039	2.01273	3.82202
2006	9.60015	15.8069	7.50808	38.425	-2.54926	21.7496
2007	2.95034	3.53671	1.37469	0.251297	1.96781	3.93286
2008	6.86105	13.2715	4.4695	5.7923	2.14396	11.5781
2009	5.49312	8.7705	3.97136	2.94436	2.12999	8.85625
2010	3.6372	3.24332	1.52918	0.324034	2.52152	4.75289
2011	25.4258	47.2294	23.6668	465.353	-16.8546	67.7063
2012	8.83543	12.0489	5.72413	12.1359	2.00759	15.6633
2013	14.8	21.6021	11.2477	71.3348	-1.75383	31.3539
2014	23.5316	43.0401	19.3206	229.286	-6.1465	53.2098
2015	14.3257	15.8182	5.90718	6.19274	9.44825	19.2031
2016	32.2742	38.81	18.9842	134.539	9.54043	55.008
2017	35.585	25.8287	13.5512	96.3147	16.3499	54.8201
2018	65.4461	55.4332	27.0463	278.129	32.7594	98.1328
2019	31.7701	25.4059	11.6775	29.0064	21.2143	42.326
2020	21.1597	22.9921	11.6068	31.0142	10.2446	32.0748
2021	74.2176	57.7009	18.564	109.53	53.7052	94.7299

## Sheet: Non-Commercial_Abundance
year	mean	sd	sem	var	lower.cl	upper.cl
1971	62.0959	45.3599	29.4321	409.424	22.4375	101.754
1972	51.8769	48.1125	29.9361	307.291	17.5193	86.2345
1973	54.9361	46.2366	28.7259	281.256	22.0662	87.8061
1974	90.6811	65.0065	41.0095	279.39	57.9204	123.442
1975	39.0662	12.6373	7.93195	9.19874	33.1217	45.0106
1976	22.8454	12.2897	7.6532	14.1682	15.468	30.2228
1977	61.0704	69.989	40.1623	782.663	6.23826	115.903
1978	32.9435	21.7663	14.1082	47.9297	19.3744	46.5125
1979	58.4835	68.6372	40.1177	1133.43	-7.50154	124.469
1980	55.4553	52.3486	35.6711	543.481	9.76333	101.147
1981	81.4892	96.9983	66.1259	1521.46	5.03897	157.939
1982	26.8244	27.7793	18.3885	67.4675	10.7255	42.9233
1983	43.8855	28.4132	17.5764	73.0705	27.1315	60.6395
1984	29.3123	14.3964	7.86593	11.5526	22.6506	35.9741
1985	60.0239	57.4821	24.163	161.974	35.0797	84.9682
1986	78.4072	36.8667	17.3101	81.178	60.7482	96.0663
1987	88.0868	75.9567	35.7457	366.562	50.5617	125.612
1988	216.063	276.602	120.4	5318.54	73.1259	359
1989	131.99	170.993	78.9994	2284.4	38.3126	225.667
1990	132.353	128.306	62.3559	1172.55	65.2389	199.467
1991	43.5707	34.0077	14.0418	15.2833	35.9085	51.233
1992	87.1517	104.528	49.5995	604.023	38.9819	135.321
1993	48.0959	36.6417	13.4622	17.6714	39.8567	56.3351
1994	28.1349	21.5265	9.34314	7.48165	22.7739	33.4959
1995	36.6179	30.1096	12.069	11.5743	29.9499	43.2859
1996	30.4192	30.8657	11.5263	12.6963	23.4355	37.4029
1997	41.0661	48.7413	17.1926	37.1054	29.1271	53.0051
1998	37.2394	44.1544	14.09	19.9124	28.4934	45.9854
1999	48.8325	67.6569	23.3622	54.5892	34.3514	63.3136
2000	34.6825	40.0517	14.3939	19.4757	26.033	43.3321
2001	33.9768	37.4902	17.4585	31.0901	23.0483	44.9052
2002	44.1045	56.6129	22.7127	47.5669	30.5868	57.6221
2003	36.2466	41.803	22.4964	174.711	10.3401	62.1531
2004	36.2327	46.6343	17.8651	64.7043	20.4669	51.9984
2005	55.7895	47.8866	15.4566	19.189	47.2038	64.3751
2006	55.1711	68.5371	28.0702	193.213	27.9273	82.4148
2007	41.6606	54.3121	18.128	46.02	28.3646	54.9566
2008	79.6267	112.534	43.4832	273.426	47.2175	112.036
2009	73.0271	98.453	47.6212	602.82	24.9053	121.149
2010	85.2475	106.593	51.9631	884.534	26.956	143.539
2011	105.499	177.603	91.0952	3678.87	-13.3796	224.378
2012	149.94	231.458	89.6439	5832.73	0.252853	299.627
2013	190.777	236.859	147.456	11717.4	-21.3829	402.938
2014	159.39	258.382	115.293	2807.33	55.5425	263.237
2015	284.183	589.866	194.386	9300.32	95.1679	473.199
2016	467.205	588.645	271.68	16192.5	217.8	716.61
2017	375.911	354.621	168.35	11951.5	161.642	590.181
2018	456.175	440.75	213.131	13836.4	225.628	686.722
2019	325.421	383.121	161.924	5664.68	177.906	472.936
2020	197.459	270.128	136.127	6836.34	35.4053	359.513
2021	451.164	433.34	136.618	3791.29	330.483	571.846

## Sheet: Pelagic_Biomass
year	mean	sd	sem	var	lower.cl	upper.cl
1971	14.3374	18.5723	11.1334	23.6736	4.80113	23.8737
1972	16.2175	20.3494	13.3491	97.5932	-3.14488	35.5798
1973	17.7237	23.0555	14.3291	82.202	-0.0463986	35.4937
1974	38.6105	43.9509	26.0141	452.601	-3.08665	80.3076
1975	8.13432	11.39	5.37808	14.5791	0.650672	15.618
1976	5.39456	5.49149	2.80181	1.99411	2.62684	8.16228
1977	6.25267	7.70825	4.41272	3.3313	2.67537	9.82996
1978	13.4061	18.222	10.6711	73.7462	-3.42516	30.2375
1979	2.24104	2.74257	1.69374	0.970533	0.310169	4.17191
1980	4.6945	4.26055	2.36104	1.07139	2.66578	6.72322
1981	1.51574	2.20337	1.36562	0.727138	-0.155565	3.18705
1982	1.23174	1.96674	1.13831	0.340418	0.0881967	2.37529
1983	0.912929	1.07632	0.655176	0.12854	0.210233	1.61563
1984	18.8523	26.3399	11.3097	35.5489	7.16642	30.5382
1985	28.6662	42.0334	13.4628	42.6208	15.8707	41.4618
1986	29.0643	53.7343	17.8879	57.2812	14.2304	43.8981
1987	46.4603	75.258	30.2301	142.448	23.0678	69.8528
1988	26.3174	55.4764	19.1484	129.803	3.98727	48.6475
1989	19.9771	32.6805	11.1103	25.195	10.1392	29.8151
1990	63.0784	177.715	46.3175	795.248	7.80717	118.35
1991	76.2931	155.795	42.2959	309.54	41.81	110.776
1992	28.9096	45.088	17.2239	70.9308	12.4027	45.4165
1993	28.9523	77.8248	23.0934	99.2806	9.42325	48.4813
1994	26.2825	53.8802	19.424	91.9732	7.48593	45.0791
1995	46.9061	113.58	33.255	291.477	13.4443	80.368
1996	10.8501	22.5641	8.4785	22.898	1.4713	20.2289
1997	31.8402	77.7767	26.804	234.443	1.83013	61.8502
1998	15.3732	25.478	10.1916	34.7229	3.82386	26.9225
1999	20.5114	41.8847	14.0698	27.9163	10.1557	30.867
2000	24.8536	53.3378	14.5595	66.1923	8.90763	40.7996
2001	26.6423	40.8977	20.2583	231.461	-3.17635	56.4609
2002	63.1628	148.507	51.3796	775.69	8.57546	117.75
2003	17.917	39.0039	15.5831	129.098	-4.35233	40.1864
2004	25.5353	72.6483	20.199	130.572	3.13912	47.9315
2005	35.729	83.4684	22.3244	120.043	14.2548	57.2032
2006	13.242	29.8937	11.1811	35.4002	1.58062	24.9034
2007	48.9604	104.686	33.3014	350.061	12.2897	85.6312
2008	14.0399	27.6742	8.98303	11.7072	7.33368	20.746
2009	19.0428	35.8224	12.5438	53.2122	4.74555	33.3401
2010	52.1174	105.79	38.3651	328.153	16.6127	87.6222
2011	57.4536	82.4444	31.8178	203.425	29.4991	85.408
2012	123.44	216.541	76.5689	2198.93	31.5313	215.348
2013	49.0308	85.0105	37.4748	504.292	5.01696	93.0446
2014	51.7389	77.9134	34.8569	375.521	13.758	89.7197
2015	39.333	72.7866	28.4609	154.644	14.9597	63.7063
2016	24.1886	46.9573	20.048	91.215	5.46962	42.9075
2017	26.5819	40.0817	18.8013	60.9555	11.2797	41.8841
2018	11.3746	12.7309	6.21564	5.89177	6.61721	16.132
2019	6.11822	6.81995	3.00231	1.37929	3.81638	8.42006
2020	9.85473	13.9456	6.79275	12.6939	2.87169	16.8378
2021	23.1318	34.1653	10.1143	14.0597	15.7827	30.4809

## Sheet: Pelagics_Abundance
year	mean	sd	sem	var	lower.cl	upper.cl
1971	68.828	84.1419	50.3219	365.813	31.3412	106.315
1972	293.914	395.68	274.072	57887.7	-177.651	765.479
1973	331.589	444.996	279.934	35893.4	-39.737	702.915
1974	1261.99	1582.97	948.266	598074	-253.752	2777.73
1975	220.897	426.375	200.006	25485.7	-91.9967	533.79
1976	41.7258	52.7252	30.2029	250.984	10.6751	72.7765
1977	71.2086	88.2734	55.5807	775.389	16.6318	125.785
1978	103.071	116.935	74.2548	1764.85	20.7327	185.409
1979	37.2606	46.9605	25.4306	149.594	13.2886	61.2327
1980	34.346	13.0487	6.89229	8.17219	28.7431	39.949
1981	52.4856	78.5422	48.8747	937.955	-7.54034	112.512
1982	57.9239	81.0291	46.4114	609.871	9.52149	106.326
1983	18.1686	12.4833	8.19726	38.0892	6.07242	30.2648
1984	144.88	208.082	102.256	2330.36	50.2654	239.495
1985	316.925	411.699	178.677	9442.62	126.469	507.381
1986	193.89	367.637	116.335	2459.1	96.6962	291.083
1987	235.528	325.511	134.553	2631.68	134.982	336.074
1988	91.7313	188.88	65.1951	1406.53	18.2254	165.237
1989	136.442	221.747	78.1088	962.818	75.6254	197.258
1990	258.026	669.81	183.333	10199.1	60.0877	455.964
1991	653.42	1144.82	401.087	27954.9	325.719	981.12
1992	251.494	327.624	134.196	4320.66	122.662	380.326
1993	120.673	292.104	95.5823	1364.21	48.2814	193.065
1994	264.7	446.513	178.723	5110.2	124.591	404.81
1995	319.727	691.356	221.719	6529.85	161.347	478.107
1996	789.954	1887.42	753.109	421580	-482.634	2062.54
1997	268.849	519.697	179.434	4830.54	132.628	405.071
1998	188.107	324.083	125.424	3132.18	78.416	297.798
1999	1281.97	2563.38	884.057	178462	453.992	2109.96
2000	576.86	1008.72	299.069	13730.8	347.195	806.526
2001	519.12	773.943	338.514	25292.8	207.413	830.827
2002	871.874	1334.33	500.111	43962.6	460.924	1282.82
2003	251.502	399.479	168.172	5847.17	101.63	401.374
2004	375.506	785.527	227.329	7714.38	203.359	547.652
2005	294.85	540.374	157.103	3736.42	175.044	414.655
2006	330.999	640.138	253.112	15427.2	87.5597	574.439
2007	824.443	1512.84	496.296	52227.4	376.526	1272.36
2008	393.263	762.376	249.912	12765.6	171.817	614.709
2009	437.698	686.902	249.905	14836.5	198.965	676.432
2010	1918.71	2746.48	998.071	105756	1281.33	2556.1
2011	2609.08	3333.71	1068.23	287031	1559.02	3659.14
2012	1857.76	2849.66	974.095	214890	949.194	2766.32
2013	2938.11	5043.37	2395.67	2.68868e+06	-275.685	6151.9
2014	1522.84	2427.87	861.329	95617.3	916.778	2128.9
2015	1039.61	1852.96	677.923	54906.3	580.348	1498.87
2016	351.76	531.605	214.344	5878.99	201.481	502.039
2017	1604.34	2716.39	1091.76	170666	794.646	2414.04
2018	328.53	446.363	200.708	4475.17	197.415	459.645
2019	413.733	647.46	244.031	12133.7	197.837	629.629
2020	803.086	1113.97	531.956	129474	97.8436	1508.33
2021	1091.3	1688.71	428.07	25736.3	776.874	1405.73

## Sheet: Demersal_Biomass
year	mean	sd	sem	var	lower.cl	upper.cl
1971	118.156	68.6698	40.6024	118	96.8652	139.447
1972	140.375	106.328	59.5198	314.135	105.637	175.113
1973	146.864	120.933	65.5787	441.321	105.69	188.038
1974	200.069	101.009	60.6178	342.075	163.818	236.319
1975	140.286	62.2884	34.6922	110.719	119.663	160.91
1976	226.05	145.575	82.6282	988.926	164.415	287.686
1977	232.237	147.877	80.398	889.535	173.781	290.693
1978	238.111	192.756	101.368	2506.26	139.99	336.232
1979	326.657	188.08	102.104	913.109	267.432	385.883
1980	299.758	198.895	109.44	1453.36	225.038	374.477
1981	392.757	272.36	151.059	1904.69	307.219	478.295
1982	289.363	211.128	120.902	1773.43	206.825	371.901
1983	247.485	141.567	80.3821	513.436	203.073	291.896
1984	179.469	105.863	49.4903	183.212	152.94	205.999
1985	305.62	265.593	86.1825	1383.8	232.71	378.529
1986	273.944	194.11	72.3353	439.403	232.859	315.028
1987	214.877	172.75	66.4188	395.517	175.898	253.856
1988	323.692	256.564	103.248	1000.16	261.707	385.676
1989	248.564	215.271	82.5307	512.383	204.198	292.929
1990	223.168	184.684	75.0787	857.646	165.769	280.566
1991	161.93	134.099	40.2683	158.313	137.269	186.59
1992	132.491	121.192	50.3269	333.29	96.7099	168.273
1993	125.677	93.9738	30.7358	67.7553	109.544	141.811
1994	94.9552	62.2736	23.7103	31.8054	83.9017	106.009
1995	105.492	82.8163	30.8233	70.837	88.9956	121.988
1996	101.478	94.2392	32.709	91.9598	82.6829	120.273
1997	85.096	85.3844	30.4448	124.276	63.2464	106.945
1998	80.0834	60.1456	21.2	40.6868	67.5815	92.5852
1999	99.1568	113.059	36.7543	179.09	72.9277	125.386
2000	87.7973	90.8373	32.8416	119.683	66.3553	109.239
2001	78.6105	79.9087	30.5341	127.102	56.514	100.707
2002	103.88	113.56	47.51	442.262	62.6621	145.098
2003	56.9122	38.4799	18.2398	46.1918	43.5914	70.233
2004	74.8811	106.233	35.4117	199.057	47.2284	102.534
2005	58.6539	46.4256	15.5946	23.7517	49.1019	68.2059
2006	65.2325	73.1405	25.9541	103.465	45.2963	85.1688
2007	59.6913	62.0711	20.8463	55.4662	45.0943	74.2882
2008	69.8074	77.0665	26.0137	114.542	48.831	90.7838
2009	54.879	76.0268	31.1657	137.236	31.9185	77.8396
2010	52.5973	47.7496	19.5247	50.6006	38.6553	66.5393
2011	63.9621	63.475	30.3998	378.219	25.845	102.079
2012	39.2514	30.6203	13.0025	18.458	30.8308	47.6719
2013	67.6193	67.5782	30.5631	141.606	44.2961	90.9426
2014	68.0216	80.0612	33.0482	259.836	36.4281	99.6151
2015	59.2092	44.4465	15.7801	18.4264	50.7958	67.6225
2016	66.1543	59.6208	26.8119	142.628	42.747	89.5616
2017	60.9659	39.7336	20.3051	105.525	40.8321	81.0997
2018	86.4374	70.6128	34.067	297.791	52.615	120.26
2019	55.4877	36.8701	16.8146	35.9464	43.7367	67.2387
2020	57.3962	40.5957	20.1026	66.2611	41.4419	73.3505
2021	125.76	109.246	32.5207	147.198	101.981	149.539

## Sheet: Demersal_Abundance
year	variable	mean	sd	sem	var	lower.cl	upper.cl
1971	number.caughtD	306.279	266.236	161.431	2380.35	210.655	401.904
1972	number.caughtD	306.157	234.446	128.154	2346.06	211.224	401.09
1973	number.caughtD	305.992	211.85	118.954	1169.04	238.978	373.006
1974	number.caughtD	615.093	298.936	175.973	2825.39	510.912	719.274
1975	number.caughtD	481.915	269.397	149.654	2754.71	379.045	584.784
1976	number.caughtD	884.934	594.644	324.42	13456	657.578	1112.29
1977	number.caughtD	1013.37	794.888	428.7	33240.9	656.024	1370.71
1978	number.caughtD	620.244	517.23	267.386	25073.5	309.891	930.597
1979	number.caughtD	930.876	557.242	298.084	8469.24	750.503	1111.25
1980	number.caughtD	768.05	502.568	282.093	10964.9	562.816	973.285
1981	number.caughtD	881.397	596.539	330.954	14158.3	648.184	1114.61
1982	number.caughtD	562.193	445.82	244.776	6666.66	402.163	722.224
1983	number.caughtD	602.501	335.935	190.578	2950.68	496.035	708.966
1984	number.caughtD	364.681	222.497	100.62	793.958	309.455	419.908
1985	number.caughtD	590.776	452.995	145.893	2339	495.986	685.566
1986	number.caughtD	616.183	453.787	163.332	2286.99	522.453	709.914
1987	number.caughtD	506.607	398.514	151.624	1547.54	429.505	583.71
1988	number.caughtD	760.584	660.372	260.416	8068.08	584.535	936.633
1989	number.caughtD	590.08	512.594	198.042	3750.24	470.054	710.107
1990	number.caughtD	641.705	460.092	191.122	2863.73	536.82	746.591
1991	number.caughtD	531.319	401.773	127.14	1731.17	449.77	612.868
1992	number.caughtD	430.07	362.599	139.742	1312.82	359.055	501.086
1993	number.caughtD	356.247	234.449	72.7487	420.032	316.078	396.416
1994	number.caughtD	311.62	241.293	85.6724	568.839	264.874	358.366
1995	number.caughtD	374.764	315.505	116.043	1789.94	291.843	457.686
1996	number.caughtD	305.168	212.097	68.2155	298.223	271.321	339.015
1997	number.caughtD	264.528	206.122	66.9672	304.728	230.314	298.742
1998	number.caughtD	283.078	183.005	62.786	221.302	253.921	312.235
1999	number.caughtD	319.109	239.821	78.6941	429.444	278.493	359.726
2000	number.caughtD	290.703	218.902	77.3373	353.678	253.843	327.562
2001	number.caughtD	335.355	373.538	155.641	6280.63	180.027	490.683
2002	number.caughtD	308.149	233.425	93.2189	931.725	248.323	367.975
2003	number.caughtD	272.637	151.525	72.9944	461.161	230.548	314.727
2004	number.caughtD	259.977	243.651	80.7855	555.328	213.79	306.164
2005	number.caughtD	303.047	220.492	74.6283	561.891	256.588	349.507
2006	number.caughtD	275.206	204.064	73.966	449.326	233.66	316.752
2007	number.caughtD	266.603	183.698	63.7797	284.125	233.566	299.64
2008	number.caughtD	343.444	272.769	95.8854	599.914	295.438	391.449
2009	number.caughtD	296.866	316.888	138.787	1644.75	217.379	376.353
2010	number.caughtD	346.993	334.053	144.303	2573.67	247.562	446.425
2011	number.caughtD	307.725	295.323	135.593	3501.12	191.753	423.696
2012	number.caughtD	331.043	329.951	123.443	5607.72	184.272	477.815
2013	number.caughtD	477.262	419.059	217.053	13689.4	247.943	706.581
2014	number.caughtD	409.18	422.49	171.338	3337.41	295.952	522.407
2015	number.caughtD	512.374	698.358	230.4	9283	323.535	701.214
2016	number.caughtD	637.456	678.207	302.057	16340.4	386.914	887.997
2017	number.caughtD	549.06	452.988	214.476	12137.3	333.132	764.988
2018	number.caughtD	629.024	512.521	249.815	14029.5	396.874	861.174
2019	number.caughtD	570.173	513.328	217.567	6198.97	415.858	724.488
2020	number.caughtD	415.18	394.135	195.252	7857.46	241.444	588.916
2021	number.caughtD	892.583	841.951	248.024	5345.02	749.291	1035.88

[truncated: 5 more sheets: Lobster_Biomass, Lobster_Abundance, Crabs_Biomass, Crabs_Abundance, Shrimps_Biomass]
