# Supplementary material for: Substantial loss of trawlable biomass and lack of recovery in a marine ecosystem
Source: Commun Biol. 2025 May 30;8:831. doi: 10.1038/s42003-025-08240-3 (PMC12125391; doi:10.1038/s42003-025-08240-3)
Supplement: Supplementary file 5 — Supplementary Data 2 [file 42003_2025_8240_MOESM5_ESM.xlsx]

## Sheet: file469017072709
Year	Atlantic Cod	White Hake	Redfish spp.	Atlantic Halibut	Greenland Halibut	American Plaice	Yellowtail Flounder	Winter Flounder	Atlantic Herring	Rainbow Smelt	Capelin	Atlantic Mackerel	Spiny Dogfish	Black Dogfish	Shrimp spp.	Snow Crab	American Lobster	DCA1	DCA2
1971	39.7832	1.45326	14.166	0	0.0571322	20.0085	1.76954	7.71713	7.15778	0	0.180737	0.0630835	0	0	0	0	0.0244852	-0.348067	-0.287031
1972	42.8327	1.98736	13.7786	0	0.0193538	16.4028	1.21264	6.69135	4.70012	7.39193	0	0.194706	0	0	0	0	0.0135477	-0.364438	-0.488301
1973	36.4941	2.86099	14.9005	0	0.0665761	21.9221	2.64514	5.62146	2.09693	7.1098	0	0.0622225	0	0	0	0	0.0077509	-0.31082	-0.587132
1974	22.796	3.96698	12.4558	0	0.00589377	21.5562	2.72336	16.494	1.32683	13.3019	0	0.0185068	0	0	0	0	0.00658715	-0.285717	-0.906948
1975	24.6999	3.47249	7.44737	0	0.104652	38.7934	1.79876	12.1815	5.15678	0.229056	0.637685	0.0861707	0	0	0	0	0.00795697	-0.439874	-0.470591
1976	23.2537	1.45668	2.05995	0	0.106883	48.8654	0.982055	16.1246	2.23294	0.570639	0	0.00550825	0	0.0190285	0	0	0.0307814	-0.604669	-0.572403
1977	28.2008	1.35911	14.9591	0	0.25124	40.5176	3.5915	3.33209	2.74472	1.19867	0	0.0121449	0	0.0322598	0	0	0	-0.332201	-0.491341
1978	48.0495	3.32316	5.36638	0	0.230097	25.0343	2.37263	7.58125	3.36745	0.993001	0	0.0640543	0	0.0207792	0	0	0.0681529	-0.601043	-0.245659
1979	47.0512	2.59565	9.08832	0	0.107728	29.8375	2.88483	4.58291	0.663328	0.17428	0.0610991	0.0534174	0	0.139406	0	0	0.0130368	-0.566878	-0.285176
1980	53.2963	2.80107	7.63533	0.0603129	0.0717166	20.8106	2.86719	7.63481	0.160864	1.25664	0	0.309699	0	0.0419086	0	0.208492	0.127519	-0.613595	-0.244489
1981	66.0139	2.97449	9.39936	0	0.0156837	12.3469	1.9502	4.40425	0.031039	0.374328	0	0.0751763	0	0.00514367	0	0.854415	0.132602	-0.643336	-0.0805249
1982	65.4794	1.9759	4.55599	0	0.104476	15.2389	2.55932	4.52973	0.35998	0.0912638	0.156238	0.0100622	0	0.00549825	0	2.53861	0.0312789	-0.69999	-0.0230765
1983	59.2237	1.35362	6.69731	0	0.134434	16.2168	1.99044	9.23485	0.261722	0.177795	0	0	0	0	0	2.19002	0.0772591	-0.660567	-0.129012
1984	58.3491	3.27141	5.48064	0.0509284	0.0848622	14.8062	0.799557	3.56934	7.24338	1.82423	0	0.01917	0.0153919	0.00708029	0.00337157	1.27726	0.229668	-0.575661	-0.0430565
1985	64.1897	2.83978	6.33467	0.019246	0.293616	10.2415	1.11294	2.52145	5.30397	1.67668	0.0141172	0.146577	0.172711	0.223473	0.00625262	0.791959	0.801004	-0.593471	0.00681305
1986	47.5011	7.66898	5.09192	0.0129846	0.601674	11.72	1.3241	5.85816	8.21366	1.4411	0.00234076	0.0709463	0.194862	0.00524684	0.0488164	0.988063	3.67042	-0.424758	-0.0763394
1987	44.4004	2.22404	6.32249	0.0517092	0.523755	14.4402	1.28314	1.82697	16.6877	0.916511	0	0.0643858	0.14627	5.66259	0.0041471	1.86005	0.370037	-0.35792	0.066614
1988	49.982	2.83987	16.011	0.407954	0.261155	10.2452	0.903047	2.17322	5.79669	0.0636899	0.00506921	0.0185576	5.04018	0.016408	0	1.92496	0.0804571	-0.374215	0.0547195
1989	52.6229	1.84942	10.6237	0	0.0540093	11.4813	0.720344	4.07821	6.15742	0.834631	0.017282	0.0370466	4.61612	0.597404	0.0803088	1.60255	1.36924	-0.46082	0.0669837
1990	30.3658	1.64846	7.93277	0	0.227785	15.3642	0.961737	3.14094	20.002	0.12409	0.0030083	0.0212776	0.43484	8.84443	0.0628846	5.70615	0.63979	-0.145759	0.121543
1991	27.489	2.19319	4.78757	0.103063	0.216045	19.9551	1.75145	2.49133	27.2009	0.427651	2.82708	0.0809023	1.71109	0.0327554	0.346004	3.98268	0.613653	-0.0738473	0.225493
1992	20.2674	1.62061	10.9103	1.11667	0.554794	18.6664	1.73617	6.4593	20.6275	0.479468	0.0570355	0.0260134	3.55717	6.81818	0.185136	2.81974	0.688147	-0.0665432	0.0423674
1993	27.2614	1.06188	3.70008	0.00579875	0.875274	16.3343	3.2659	3.62215	15.9559	0.152704	0.0477817	0.186882	19.071	0.00949685	0.228144	3.5453	0.513806	-0.388733	0.628164
1994	31.9988	1.21395	2.82567	0.00231398	0.809316	20.886	2.2819	3.90969	18.6295	0.129903	0.606441	0.0734398	5.76256	0.0432868	0.426377	5.68197	0.257493	-0.278333	0.283393
1995	29.4025	0.521473	1.03038	0.0206837	0.969765	12.9745	2.57567	4.89611	28.1423	0.581362	0.118155	0.0306709	9.82377	0.0389492	0.685115	3.76457	0.922887	-0.222068	0.546766
1996	48.9641	1.06201	2.14715	0.0519943	1.42126	16.8002	2.53879	5.00629	3.33474	0.92005	4.84828	0.0203235	2.8307	0.0231052	1.23743	2.4079	1.40908	-0.445036	0.0913596
1997	32.8526	1.07066	1.43478	0.0530703	1.34778	11.0729	1.73899	5.05896	26.2267	0.650749	1.39186	0.159719	5.97468	0.0429733	0.854771	3.27162	1.35514	-0.192654	0.440195
1998	37.2474	1.84867	1.40518	0.125646	3.37418	16.2971	2.34749	4.86132	16.4581	0.59141	0.734017	0.0562204	0.916403	0.129756	0.608632	5.24883	1.79667	-0.23296	0.171302
1999	35.4158	1.98717	3.394	0.106178	2.49273	11.5245	2.77894	6.47651	12.7413	0.531538	3.68632	0.175399	7.00957	1.32519	0.856769	3.37497	0.856262	-0.264101	0.293898
2000	29.5432	3.7559	4.98627	0.116181	5.03522	11.14	2.3002	5.68325	19.6141	0.87752	1.66869	0.474087	2.39792	0.912002	0.579501	3.44947	3.01932	-0.0364586	0.189973
2001	33.7246	1.6052	2.8091	0.270419	6.46594	12.3193	3.44919	4.87859	21.6217	1.19044	1.6067	0.0393896	0.26893	1.13596	0.246801	3.52702	1.28463	-0.0986833	0.20025
2002	36.9623	0.624373	0.996791	0.32845	3.05939	5.65345	1.42014	4.46845	20.8287	0.538308	1.46954	10.9158	5.64871	0.00697406	1.86782	1.97352	0.594565	-0.0574728	0.502373
2003	18.2912	0.903144	0.311918	0.278434	9.00632	17.8003	2.20583	5.89297	23.4544	0.835874	1.08839	0.19689	0	0	8.99898	4.7189	2.113	0.200343	0.215817
2004	30.0226	0.6999	4.615	0.333482	6.32409	9.71896	2.24037	3.94486	20.9304	1.62419	0.941967	0.098955	0	0.00589063	9.07712	4.77784	1.91902	0.142097	0.222059
2005	15.605	1.52008	1.2163	0.180111	8.27648	12.4072	1.89171	4.40828	29.9453	0.876928	0.335683	0.642368	0	0.00327416	13.6142	5.32277	0.454523	0.337444	0.346722
2006	25.6771	0.686305	10.1464	0.633456	6.26791	13.0751	3.2394	4.24821	8.60832	5.45583	0.309898	0.0844448	0.1211	0.0107933	9.39804	5.32762	3.22988	0.195415	-0.129991
2007	17.3748	2.15095	0.759564	0.557969	7.93713	9.96294	1.80293	3.31956	35.0842	0.757409	1.49067	0.104642	0.0616258	0.0222837	9.45487	3.3587	2.80515	0.35878	0.404915
2008	24.0504	1.74634	4.33339	0.456299	11.4956	16.5225	2.07136	2.9547	8.54159	1.37931	2.22253	0.577584	0.0153189	0.00327654	11.0119	4.30571	2.16585	0.200116	0.0660261
2009	26.4517	1.37567	2.72167	0.501202	5.57757	9.86425	1.84348	5.50687	15.0567	1.45892	1.6013	0.333695	0.0204188	0.00247908	9.53167	4.07575	7.51991	0.261125	0.138207
2010	11.2317	1.06718	1.5723	1.06088	6.01628	14.6892	1.9395	2.53131	33.9898	0.808631	7.20176	1.17552	0.0138882	0	8.0523	3.19075	2.62899	0.474939	0.367893
2011	5.73713	0.72418	15.6658	1.94122	6.27785	9.53996	1.19266	1.29022	27.5988	1.01143	9.43892	2.81475	0	0.00395547	7.63245	4.0215	1.68426	0.774629	0.19763
2012	4.03212	0.875125	3.56417	1.03807	2.7772	5.48835	1.29954	0.803596	60.5133	0.348821	3.2702	1.54688	0.0363223	0.013145	4.82397	2.35264	4.28421	0.739654	0.647177
2013	19.3955	0.468304	8.24173	1.4921	2.86714	9.50717	1.95943	1.56496	14.97	0.464287	21.2439	0.22537	0	0.0141028	5.9974	6.11858	2.10068	0.540705	0.273551
2014	10.7083	1.50392	13.5275	1.01217	2.59809	10.4328	1.275	1.42522	24.1305	1.0447	5.52885	5.93944	0	0	6.96029	4.48643	4.37162	0.649749	0.136798
2015	14.0117	1.06984	10.2095	1.8604	2.81541	12.5444	1.49815	1.3603	24.2642	1.90165	3.31186	1.01876	0	0	3.55947	5.2862	9.59858	0.604613	0.0980962
2016	10.1819	1.07508	26.449	2.76884	2.67182	8.89749	0.814834	0.91349	14.9353	0.779558	0.569426	4.9618	0	0	4.04042	7.69124	8.56238	0.830942	-0.095051
2017	6.0815	1.23254	32.9006	1.93235	2.69727	5.96588	0.693709	1.0442	12.9466	1.28367	6.51117	0.816261	0	0.00968361	3.69255	4.17174	14.445	1.03113	-0.217917
2018	7.55384	0.639745	50.0182	1.80902	1.52137	2.96814	0.488128	0.626498	3.99956	0.765884	0.538684	1.95899	0	0.0174433	3.84105	3.89821	12.749	1.11652	-0.526346
2019	3.42968	1.60026	32.6915	1.64524	1.28718	6.77794	1.71422	1.83136	1.12679	1.91479	1.05382	1.08978	0	0.00681194	3.77293	7.65179	25.9571	1.19705	-0.400937
2020	9.51487	1.92937	21.1493	3.31881	2.76722	7.85316	1.44846	1.16205	0.600965	2.87018	1.95492	1.55174	0	0.167721	2.22929	3.52032	33.5079	1.12996	-0.311347
2021	12.049	0.672247	36.4811	1.21928	0.691727	6.11293	1.17425	3.38621	4.24187	1.01965	2.25505	2.35478	0	0.0114142	0.61246	2.04561	21.8905	0.969916	-0.425619
