# Supplementary material for: Substantial loss of trawlable biomass and lack of recovery in a marine ecosystem
Source: Commun Biol. 2025 May 30;8:831. doi: 10.1038/s42003-025-08240-3 (PMC12125391; doi:10.1038/s42003-025-08240-3)
Supplement: Supplementary file 6 — Supplementary Data 3 [file 42003_2025_8240_MOESM6_ESM.xlsx]

## Sheet: file46904e6cf3a
Species	1971	1972	1973	1974	1975	1976	1977	1978	1979	1980	1981	1982	1983	1984	1985	1986	1987	1988	1989	1990	1991	1992	1993	1994	1995	1996	1997	1998	1999	2000	2001	2002	2003	2004	2005	2006	2007	2008	2009	2010	2011	2012	2013	2014	2015	2016	2017	2018	2019
Canadian eelpout	0	0	0	0	0	0	0	0	0	0	0	0	0	0	0	0	0	0	0	0	0	0	0	0.0210102	0	0	0.00450268	0.0140792	0	0	0	0.0159701	0	0	0	0	0	0	0	0.0497915	0.0169171	0.0147969	0.110811	0.0103464	0	0.168571	0.292687	0.190085	1
Arctic alligatorfish	0	0	0	0	0	0	0	0	0	0	0	0	0	0	0	0	0	0	0	0	0.011056	0	0	0	0	0	0	0	0	0	0	0	0	0.0761076	0.302041	0.281278	0.127349	0.224162	0.24585	0.28275	0.0963013	0.161955	1	0.101554	0.15404	0.142321	0.166676	0.583609	0.175075
Northern sand lance	0	0	0	0	0	0	0	0	0	0	0	0	0	0	0	0.000396576	0	0	0	0	0	0	9.07585e-06	0	0	8.18408e-05	0.000111466	0	0.000643141	0.0027399	0.00157086	0.00357334	0.137157	0.000886405	0.00619856	0.000914039	0.0022114	0.0316574	0.201451	0.0985028	0.166174	0.774559	0.555133	0.0446199	1	0.520418	0.216372	0.119667	0.591732
Greater toad crab	0	0	0	0	0	0	0	0	0	0	0	0	0	0	0	0	0	0	0	0	0	0	0	0	0	0	0	0	0	0	0	0	0.208338	0.23165	0.264635	0.253103	0.379417	0.618166	0.476393	0.518126	0.328506	0.27289	0.392396	0.310147	0.317869	0.454996	0.186356	1	0.392893
Arctic staghorn sculpin	0	0	0	0	0	0	0	0	0	0	0	0	0	0	0	0	0	0	0	0	0	0.000167209	0	0	0.00477842	0.000306895	0.000720399	0	0.00027354	0	0	0.0171624	0.0683614	0.111294	0.22759	0.208845	0.436296	0.599055	0.701179	1	0.373516	0.366898	0.388383	0.415221	0.293003	0.37905	0.160072	0.538911	0.329158
Atlantic hookear sculpin	0	0	0	0	0	0	0	0	0	0	0	0	0	0	0	0	0	0	0	0	0	0	0	0	0	0	0	0	0	0	0	0	0.230946	0.27865	0.393734	0.461777	0.380849	0.375358	0.344236	0.28139	0.0891483	0.110049	0.418587	1	0.13367	0.278751	0.22446	0.175282	0.342487
Stout eelblenny	0	0	0	0	0	0	0	0	0	0	0	0	0	0	0	0.0190393	0	0	0	0	0	0	0	0	0	0	0.119526	0	0	0	0	0	0.137481	0.384774	1	0.620685	0.731179	0.885566	0.250665	0.389567	0.315595	0.28597	0.585437	0.314996	0.27229	0.561136	0.30244	0.274777	0.67641
Two-horned sculpin	0	0	0	0	0	0	0	0	0	0	0	0	0	0	0	0	0	0	0	0	0	0	0	0.123538	0	0	0.00971258	0	0.0454889	0.103476	0.0273249	0.0900047	0	0.0328834	0	0	0	0	0.000570643	0.015763	0.0675285	0	1	0.0538845	0	0	0	0.0157084	0.0490185
Decapod sp.	0	0	0	0	0	0	0	0	0	0	0	0	0	0.000122147	0.00118375	0.00976863	0.000638085	0	0.0118172	0.0162319	0.0529831	0.0196413	0.0267762	0.0352526	0.071745	0.109488	0.0683812	0.0455833	0.0799061	0.0498776	0.0163981	0.226605	0.569764	0.549457	1	0.570188	0.741002	0.653921	0.571675	0.647187	0.678894	0.530911	0.543892	0.644863	0.289574	0.315306	0.328005	0.381141	0.301039
Spatulate sculpin	0	0	0	0	0	0	0	0	0	0	0	0	0	0	0	0	0	0	0	0	0	0.00423488	0.0346199	0.0173047	0.0309584	0.0609796	0.14417	0.0758485	0.0695093	0.0778018	0.0558886	0.0386115	0.112114	0.216858	0.22441	0.0975358	0.205499	0.157406	0.139887	0.235329	0.0573651	0.260689	0.131157	0.0836729	0.0684917	0.0640281	0.128451	0.269818	1
Arctic shanny	0	0	0	0	0	0	0	0	0	0	0	0	0	0	0	0	0	0	0	0	0	0	0	0	0	0	0.150557	0.0778297	0.163073	0.0159424	0.158975	0.0688716	0	0	0.0371716	0.0336411	0	0.109029	0	0	0	0	0.190087	0.0605415	0.169227	0.112645	0.0744388	1	0.0671699
Capelin	0.00658984	0	0	0	0.0296079	0	0	0	0.00231393	0	0	0.0106927	0	0	0.00107493	0.000172598	0	0.00217469	0.00177743	0.000277757	0.245046	0.00348914	0.00291631	0.0266623	0.00692849	0.166399	0.0525896	0.0273684	0.19599	0.0921257	0.0610942	0.103018	0.0388291	0.0363402	0.0113571	0.0109449	0.0683428	0.0772769	0.0560342	0.325939	0.525598	0.257566	1	0.311988	0.146691	0.0263206	0.349929	0.0319026	0.0555871
Sea tadpole	0	0	0	0	0	0	0	0	0	0	0	0	0	0	0	0	0	0	0	0	0	0	0	0	0	0	0.116612	0.0639406	0	0	0	0.0138363	0.192114	1	0.0172748	0.0394881	0.014552	0.0511483	0.0173186	0.102982	0	0	0.0272813	0	0	0	0.0430464	0	0
Atlantic silverside	0	0	0	0	0	0	0	0	0	0.0495145	0	0	0	0.0264751	0.0168987	0.0102957	0.0418071	0.378495	0	0	0.0742316	0.488779	0.00388716	0.000888885	0.0096439	0.0200588	0.00958141	0.0418738	0.0375199	0.0536883	0.0931958	0.185841	0.100791	0.116235	0.0664224	0.182015	0.205145	0.128249	0.136977	0.385214	0.780657	0.569471	0.601637	0.411732	0.666404	0.880542	0.722111	0.629945	0.577803
Mug hagfish	0.000475437	0.000363754	0.000195768	0.000515103	0.000460881	0.00097884	0	0.00332083	0.000665611	0.00699625	0.00865683	0.00131496	0.00299834	0.00368429	0.0426347	0.082727	0.0144989	0.00504869	0.0896366	0.0435803	0.0356086	0.0266118	0.020627	0.00680343	0.0310427	0.0332491	0.0315824	0.026107	0.0253081	0.0794847	0.0317307	0.0229001	0.0349657	0.0444279	0.0119282	0.0777572	0.082615	0.0532445	0.164777	0.0734833	0.0611321	0.187099	0.064672	0.159192	0.326372	0.244017	0.489011	0.448041	0.662629
White barracudina	0	0	0	0	0	0	0	0	0	0	0	0	0	0	0	0.503916	0	0	0	0	0	0	0	0	0	0	0	0	0	0	0	0.101339	0	0	0.0209199	0.383029	0.266058	0.0204373	0.319108	0.0263595	0.554344	0	0	0	0	0.426678	0.0132975	1	0.454098
American lobster	0	0	0	0	0	0	0	0	0	0	0	0	0	0	0	0.215254	0	0	0	0	0.0525587	0	0.012927	0.0267873	0.267005	0.104848	0.275147	0.523813	0.535443	0.471968	0.295762	0.467648	0.0353588	0.156464	0.32591	0.454101	0.551968	0.438893	0.146483	0.294032	0.541991	0.287105	0.442779	0.539104	0.519187	0.709736	1	0.481653	0.920501
Atlantic halibut	0	0	0	0	0	0	0	0	0	0	0	0	0	0	0	0.0366584	0	0.136936	0	0	0	0.0812419	0.00948386	0	0.034519	0.145634	0.241789	0.0437059	0.194328	0.0638664	0.138034	0.0623468	0.0574398	0.109244	0.0724395	0.157182	0.118406	0.109352	1	0.507489	0.18273	0.508529	0.100565	0.23892	0.120592	0.107906	0.226029	0.052548	0.00624203
Atlantic spiny lumpsucker	0	0	0	0	0	0	0	0	0	0	0	0	0	0	0	0.038437	0	0	0.00547222	0.003414	0.0140725	0.0210509	0.0395988	0.0324417	0.0347561	0.0359526	0.0363274	0.039294	0.0150648	0.0228672	0.0388032	0.016123	0.0174066	0.0275127	0.0363146	0.0247277	0.0156898	0.039953	0.0612054	0.0131652	0.0015034	0.00490439	0.0224769	1	0.0249695	0.0335251	0.020971	0.0682641	0.0500073
Daubed shanny	0	0	0	0	0	0	0	0	0	0	0	0	0	0	0	0	0	0	0.0414901	0	0.307016	0.108752	0	0.0526011	0.983474	0.4392	0.429159	0.222981	0.201357	0.157975	0.0854742	0.000590747	0.485654	0.360152	0.811451	0.584983	0.908768	0.7015	0.532919	1	0.333294	0.132061	0.359003	0.343671	0.106373	0.116471	0.210069	0.335176	0.559699
Dusky snailfish	0	0	0	0	0	0	0	0	0	0	0	0	0	0	0	0	0	0	0	0	0.00120329	0.00113644	0.0249601	0.0200184	0.530285	0.221681	0.265311	0.454467	0.651111	0.3605	0.330443	1	0.242332	0.386433	0.998425	0.324643	0.605103	0.8019	0.617671	0.793506	0.3988	0.180602	0.375664	0.240683	0.142975	0.136581	0.0942355	0.145971	0.382105
Atlantic poacher	0	0	0	0	0	0	0	0	0	0	0	0	0	0	0	0.345291	0	0.0695001	0	0.225929	0.182665	0.0938109	0.309158	0.22928	0.568583	0.357215	0.365658	0.45822	0.449715	0.29041	0.313827	0.463495	0.505686	0.420023	0.705944	0.587832	0.551381	0.771233	0.485701	0.512836	0.734116	0.191572	0.876334	0.480262	0.396029	0.721841	0.524628	0.243591	1
Greenland halibut	0.0067198	0.00231802	0.0089225	0	0.0120605	0.0238342	0.0451822	0.052345	0.0226254	0.0148637	0.00381973	0.0234844	0.0226015	0.018643	0.0751868	0.175318	0.131288	0.0573002	0.0129942	0.0611775	0.0456344	0.0990693	0.150211	0.102873	0.170421	0.157735	0.168733	0.352832	0.297492	0.642599	0.643441	0.527661	0.954156	0.601329	1	0.549135	0.91328	0.912163	0.42597	0.691591	0.826551	0.44728	0.406192	0.324092	0.306476	0.266992	0.268107	0.162476	0.12811
Atlantic soft pout	0	0	0	0	0	0	0	0	0	0	0	0	0	0	0	0.00728357	0	0	0.0427613	0.0620978	0.0393182	0.0347001	0.0530899	0.0663293	0.0891098	0.0816761	0.0419431	0.00215475	0.00145873	0.00191757	0.0458759	0.0111269	0.000236411	0.0413292	0.0642408	0.00592478	1	0	0	0.00782533	0.0122659	0	0.000940144	0	0	0	0	0	0
Atlantic mackerel	0.00246204	0.0137542	0.00399385	0.00294374	0.0165625	0.000393334	0.00107639	0.00667269	0.0095591	0.0394127	0.0070618	0.00133487	0	0.00186041	0.0261905	0.0106288	0.00535531	0.00204533	0.00518445	0.0035738	0.0103055	0.00216676	0.0159605	0.00465059	0.00262003	0.00119383	0.0105549	0.00292128	0.0122473	0.0279377	0.00230842	1	0.00836213	0.00539569	0.039652	0.00406202	0.00703658	0.0335349	0.0129586	0.0815274	0.226207	0.135128	0.0154891	0.4635	0.0678388	0.308447	0.0424208	0.119066	0.0462922
Atlantic butterfish	0	0	0	0	0	0	0	0	0	0	0	0	0	0	0	0.123852	0	0	0	0.001672	0.25395	0.0244535	0.0730226	0.00786822	0.136221	0.156002	0.765914	0.617641	0.538879	0.0871729	0.945974	0.930694	0.130852	0.367518	0.0975048	0.473813	0.0815336	0.0749932	0.671801	0.370234	0.200035	1	0.822002	0.0813036	0.169465	0.191003	0.170044	0.0339363	0.0108038
Cunner	0	0.0159829	0.0529685	0.045266	0	0	0	0	0	0	0.0501363	0	0	0.00926548	0.00769523	0.0398149	0.0135004	0.0166903	0	0.0357094	0.00924537	0.0885669	0.0209785	0.000169012	0.072689	0.042515	0.0675325	0.0841983	0.0338011	0.424562	0.105828	0.0717289	0.0613567	0.029246	0.340399	0.542467	0.0326736	0.0195023	0.153048	0.0443097	0	0.00372117	0.00390315	1	0.0406573	0.0397761	0.000974873	0.00618325	0.0432007
Gelatinous snailfish	0	0	0	0	0	0	0	0	0	0	0	0	0	0	0	0.21855	0	0.583956	0	0	0	0.0131378	0	0.080303	0	0.0204336	0	0.0694335	0.433587	0	0	0.00655198	0	0.05877	0	0.0448342	0	0	0.169239	0	0	1	0.0121586	0.00958956	0.850362	0	0	0	0.0154674
Moustache sculpin	0	0.0523989	0	0	0	0	0	0	0	0	0	0	0	0	0	0.0404602	0	0.0239629	0.037752	0.0386057	0.108697	0.0761984	0.0498283	0.0536496	0.0434422	0.0651925	0.097408	0.0486229	0.0356408	0.0107837	0.00994809	0.0131351	0.0115868	0.013409	0.029335	0.021547	0.0191935	0.021582	1	0.0147948	0.00743261	0.00480875	0.00932595	0.005639	0.00340699	0.00574202	0.00573678	0.0121879	0.0157817
Slender eel blenny	0	0	0	0	0	0	0	0	0	0	0	0	0	0	0	0	0	0	0	0	0.00458221	0	0	0	0	0	0.0997607	0.189497	0.541442	1	0.336626	0.158625	0.442669	0.000349839	0.00420319	0	0.335497	0	0	0.0123465	0.0041907	0	0	0.0119667	0.0318885	0	0.0272633	0	0.0167248
Fish doctor	0	0	0	0	0	0	0	0	0	0	0	0	0	0	0	0	0	0	0	0	1	0	0.0768092	0.0450622	0.192177	0.264022	0.0861662	0.259086	0.254897	0.05704	0.0244792	0.031281	0.0279661	0.168224	0.145661	0.0714785	0.109522	0.140485	0.127284	0.104412	0	0.0575581	0.144288	0.186984	0.0335972	0.126154	0.0440202	0.228319	0.072229
Fourline snakeblenny	0	0	0	0	0	0	0	0	0	0	0	0	0	0	0.131557	0.617879	0.0777703	0.0476255	0.59968	0.154523	0.168265	0.317385	0.49877	0.949254	0.482134	0.685761	0.994267	0.412576	0.370391	0.191042	0.217162	0.447978	0.180887	0.329287	0.690902	0.351135	0.405282	0.411584	0.171542	0.293484	0.306086	0.211045	0.561855	0.188444	0.259364	0.493154	0.211735	1	0.432789
Threespine stickleback	0	0	0	0	0	0	0	0	0	0	0	0	0	0	0	0.243276	0	0.317186	0	0.0590528	0.356018	0.0359819	0.431535	0.0752575	0.313071	0.227469	1	0.643765	0.878276	0.374211	0.481219	0.563571	0.315295	0.37546	0.756548	0.204245	0.144321	0.774283	0.0771571	0.13219	0.00977833	0.0154614	0.462325	0.00263182	0.0727162	0.0654852	0.00505332	0.019529	0.114426
Shorthorn sculpin	0	0	0	0	0	0	0	0	0	0	0	0	0	0	0	0	0	0	0	0	0	0	0	0	1	0	0.103565	0	0	0	0	0	0	0.002661	0	0.00355455	0	0	0.00226045	0.0699774	0	0	0.0035921	0.049009	0.0779357	0.036304	0	0	0
Grubby	0	0	0	0	0	0	0	0	0	0	0	0	0	0	0.129234	0.877158	0	0.132924	0.443514	0.171791	0.272694	0.0884079	0.274043	1	0.263712	0.284739	0.226878	0.12937	0.288178	0.182092	0.0708947	0.12774	0.2927	0.149919	0.140413	0.199416	0.19289	0.251894	0.153866	0.812695	0.472657	0.108468	0.375541	0.176594	0.136678	0.207314	0.0950056	0.527854	0.357828
Atlantic rock crab	0.0294312	0	0	0	0	0.151676	0	0.120157	0.0378483	0.242621	0.100591	0	0.1943	0.0562504	0.0187729	0.11139	0.147125	0.149205	1	0.0634732	0.140402	0.0521387	0.160747	0.209724	0.195192	0.178377	0.22622	0.125051	0.298071	0.293451	0.423796	0.476988	0.319944	0.387027	0.335474	0.427504	0.436044	0.567925	0.355852	0.502613	0.332547	0.202906	0.207092	0.359066	0.249198	0.415217	0.462053	0.269838	0.334537
Alligatorfish	0	0	0	0	0	0	0	0	0	0	0.0223075	0.142778	0.0973722	0.046857	0.163759	0.494021	0.329844	0.74139	0.304425	1	0.236927	0.458913	0.392056	0.404893	0.803585	0.247777	0.285439	0.30345	0.282614	0.297008	0.359258	0.325992	0.426514	0.572981	0.468188	0.586363	0.275834	0.414052	0.520606	0.364133	0.400744	0.24878	0.858399	0.457371	0.507975	0.41381	0.619785	0.467294	0.637285
Arctic cod	0	0	0	0	0	0	0	0	0	0	0	0	0	0	0	0	0	0	0	0	0	0	0	0.035514	1	0.35954	0.280414	0.0527221	0.0508903	0	0	0	0	0.00783062	0.0473574	0.0112939	0.00574393	0.0624902	0.0137807	0	0.000682837	0	0.278557	0.0150026	0	0	0	0.011569	0
Fourbeard rockling	0	0	0	0	0	0	0	0	0	0	0	0	0	0	0	0.45793	0	0.0575282	0	0.052446	0.140872	0.147618	0.231809	0.781141	1	0.461205	0.370968	0.741641	0.268951	0.0748491	0.09695	0.158651	0.169389	0.0943645	0.319786	0.266166	0.310059	0.143197	0.0936959	0.0768909	0.0720542	0.0804823	0.108678	0.102907	0.080307	0.0718409	0.0870635	0.112435	0.122774
Snake blenny	0	0	0	0	0	0	1	0	0	0	0	0	0	0	0	0.0439821	0	0.183979	0.0271684	0.00549471	0.0883845	0.0154743	0.0873864	0.0897155	0.157742	0.0784415	0.0766407	0.0841996	0.0447931	0	0.0182737	0.0247186	0.00962872	0.340306	0.124349	0.230794	0.0894449	0.220997	0.161015	0.0592917	0.205448	0.163406	0.20059	0.0696536	0.0514317	0.189608	0.0788935	0.11187	0.086558
Radiated shanny	0	0	0	0	0	0	0	0	0	0.0547422	0.334324	0.391146	0.431048	0.204211	0.166107	0.193773	0.262106	0.425699	0.244679	1	0.613213	0.288357	0.359313	0.454371	0.398287	0.18746	0.271511	0.361829	0.288003	0.300113	0.252047	0.227475	0.296044	0.301656	0.349597	0.323646	0.27009	0.264455	0.234094	0.245843	0.337499	0.2742	0.547031	0.416823	0.428843	0.622534	0.400643	0.461103	0.625062
Snow crab	0	0	0	0	0	0	0	0	0	0	0	0	0	0	0	0.0486716	0	0.180281	0.830731	0	0	0.049264	0.00482596	0	0	0	0	0.00587558	0	0.00234938	0.0184983	0	0	0	0	0	1	0.241796	0.0358333	0	0	0	0	0.00390461	0	0	0	0	0
Atlantic herring	0.110896	0.0427106	0.0317507	0.0113903	0.0534948	0.0321265	0.0337624	0.0956237	0.010819	0.00257926	0	0.00465756	0.00322551	0.146548	0.191454	0.228118	0.390445	0.230449	0.145394	0.558014	0.597988	0.249053	0.247028	0.222325	0.407723	0.0390065	0.261468	0.12443	0.119685	0.181222	0.208463	0.356309	0.139299	0.204203	0.299078	0.0715763	0.398462	0.0783112	0.133004	0.351355	0.315264	1	0.157843	0.270712	0.260917	0.146256	0.11263	0.0538551	0.00941136
Northern stone crab	0	0	0	0	0	0	0	0	0	0	0	0.332198	0	0.0301794	0.350521	0.573331	0.454634	0.591577	0.0520167	1	0.688142	0.428214	0.41485	0.256583	0.436979	0.236474	0.633215	0.361335	0.460557	0.242663	0.28091	0.14264	0	0.189718	0.243603	0.277345	0.256553	0.182269	0.345869	0.0872964	0.231939	0.264614	0.342469	0.329713	0.43195	0.157653	0.314021	0.383915	0.269832
Laval's eelpout	0	0	0	0	0	0	0	0	0	0	0	0	0	0.0134848	0.0479889	0	0.0166962	0	0.0691843	1	0.582152	0.391068	0.348026	0.354472	0.25977	0.123057	0.223886	0.192263	0.075346	0.0787933	0.10316	0.0923652	0.139737	0.0871061	0.142421	0.145824	0.0875477	0.10852	0.0793838	0.0787339	0.0405037	0.0644323	0.109379	0.0603062	0.0902239	0.0628054	0.0459519	0.0562414	0.0547065
Wrymouth eel	0	0	0	0	0	0	0	0	0	0	0	0.381848	0	0	0.213691	0.589343	0.491443	0.765425	0.253839	0.968592	0.842921	0.0667113	0.647284	0.190572	0.161984	0.141233	0.28628	0.436065	1	0.735494	0	0.374997	0.597146	0.107808	0.301468	0.44042	0.143878	0.248386	0.0342012	0.21273	0.0652222	0	0.217185	0.249142	0.46093	0.116766	0.0595282	0.0261007	0.188104
Pollock	0	0.0185625	0	0.0262615	0.01743	0.00933748	0.00410105	0.0516732	0.0232443	0.0134182	0.0377233	0.0156199	0.0338222	0.0136129	0.046618	0.0781268	0.171196	0.911655	0.0743014	0.0578377	0.165404	0.0268498	0.000968304	0.0268858	0.0013446	0.0473526	0.0147744	0.022521	0.00376348	0.00354029	0.0068703	0.0154515	0	0.0112281	0.00706905	0	0.0184637	0.029373	0.00123849	0	0.00799635	0	0.024091	0	0	0.0270983	0.00788013	1	0.0216684
Polar sculpin	0	0	0	0	0	0	0	0	0	0	0	0	0	0	0	0.406813	0	0	0	0	1	0.221556	0	0	0.0250143	0.42208	0.142054	0.570763	0.217688	0	0	0.279107	0	0	0.00119659	0	0	0	0	0	0	0	0	0	0	0	0	0	0
Witch flounder	0.548008	0.354938	0.492059	0.457996	0.398644	0.634677	1	0.29705	0.542488	0.240065	0.154942	0.10726	0.00974552	0.0490759	0.0415195	0.412649	0.3349	0.429353	0.260772	0.191297	0.104924	0.0196017	0.192337	0.17325	0.100224	0.501956	0.0394113	0.279387	0.756487	0.411813	0.21729	0.630769	0.00998307	0.088382	0.272153	0.131177	0	0.425865	0.203673	0.134445	0.352978	0.270639	0.425924	0.228989	0.164617	0.620214	0.56	0.210036	0.928849
Silver hake	0	0	0	0.0589997	0.0708398	0.0723917	0.0277638	0.0385132	0	0	0.136121	0	0	0.21219	0.208269	1	0.514013	0.259598	0.111851	0.0723098	0.0486293	0.0784695	0.00286195	0	0.00841266	0.0152464	0	0.0271896	0.00560358	0.00375649	0.0301302	0.0411549	0.0119665	0.0059857	0.0161849	0	0.0155869	0.112974	0.0511969	0.00203387	0.063381	0.111867	0.223794	0.101894	0.126987	0.326731	0.169611	0.145918	0.186356
Spotted wolffish	0	0	0	0	0	0	0	0	0	0	0.230602	0.0588392	0	0.178299	0.0454074	1	0	0.302665	0.271306	0	0.20605	0	0	0	0.0698922	0	0	0.0867352	0.0323622	0	0	0	0.236575	0	0.166738	0	0	0.013652	0.115414	0.219103	0	0.0342982	0	0.383116	0.0602124	0	0	0	0
Alewife	0	0	0	0	0	0	0	0	0	0	0	0	0	0	0.141534	0.0432246	0.198423	0.0735253	0	0	0.46829	0.109555	1	0.262576	0.239701	0.0205763	0.43686	0.0741156	0.0467467	0.121909	0.000496534	0.320257	0	0.0285384	0	0	0	0	0.0030131	0	0	0	0	0	0	0	0	0	0
Spiny dogfish	0	0	0	0	0	0	0	0	0	0	0	0	0	0.000674038	0.0170377	0.0202035	0.0132572	0.725641	0.40092	0.0443293	0.134801	0.189092	1	0.238247	0.474727	0.10427	0.278989	0.0210708	0.306989	0.0875212	0.00853336	0.323649	0	0	0	0.00406673	0.00249349	0.000573523	0.000622007	0.000636433	0	0.00193886	0	0	0	0	0	0	0
Windowpane flounder	0.442709	0.24051	0.750142	1	0.0675993	0.0925191	0.0489999	0.275534	0.0478917	0.176343	0	0.0137238	0.0101447	0.0069156	0.372101	0.147661	0.0633296	0.0462125	0.529346	0.0183408	0.168193	0.000748615	0.136102	0.0629954	0.00450094	0.0295748	0.0229441	0.0014821	0.02783	0.0880367	0.0275677	0.0807442	0.077743	0.0677293	0.0112032	0.0297011	0.243725	0.199191	0.245567	0.0993173	0.0873467	0.162781	0.025991	0.454929	0.464778	0.0777113	0.244967	0.36533	0.236464
Arctic hookear sculpin	0	0	0	0	0	0.0574672	0.265626	0.0417943	0.270434	0.050249	0.0656768	0.558711	0	0.0424577	0.282007	1	0	0.0906014	0.449521	0.060617	0.251551	0.0795687	0.466082	0.112957	0.397748	0.366967	0.15432	0.202959	0.0706024	0.226561	0.0543078	0.0516611	0.528165	0.0410923	0.0174283	0.0387169	0.108054	0.013778	0.0665532	0.0371481	0.0473595	0.0155367	0.0358703	0.00793658	0.0382201	0.0184007	0.00251223	0.0445339	0.137228
Striped seasnail	0	0	0	0	0	0	0	0	0	0	0	0	0	0	0	0.629688	0	1	0.446794	0.0098495	0.271122	0.0291449	0.0525771	0.109569	0.050683	0.060643	0.0869668	0.0408679	0.0991525	0.0218564	0.0820732	0.0189176	0.0101276	0.0188587	0.019317	0.0139656	0.0395194	0.0281674	0.0273396	0.0341645	0.006905	0.0172133	0.090054	0.0109243	0.00370474	0.0132281	0.0139839	0.0265541	0.0750806
Smooth skate	0.208393	0.312453	0.357182	0.342418	0.139146	0.0795576	0.420207	0.219628	0.394734	0.277053	0.474501	0.124271	0.239754	0.183243	0.318398	0.311568	0.279298	0.588982	0.470243	0.387455	0.156277	0.29314	0.074545	0.0521336	0.0198679	0.0287743	0.0226771	0.0100686	0.0272633	0.0399417	0.0307521	0.0174134	0	0.0650172	0.00894892	0.0998684	0.00648872	0.0405829	0.0265662	0.0213711	0.330719	0.0725239	0.162883	0.268943	0.139283	0.413776	0.474965	0.895663	0.396011
Toad crab sp.	0.153279	0.606375	0.508691	1	0.287981	0.869748	0.547025	0	0.355205	0.670285	0.204495	0.0489661	0.107708	0.288813	0.422446	0.601439	0.171769	0.486486	0.313205	0.582049	0.361193	0.16085	0.366831	0.314054	0.321775	0.532514	0.230031	0.598865	0.220534	0.1451	0.162979	0.129471	0.0547539	0.0908969	0.253644	0.355369	0.152998	0.17645	0.183939	0.505074	0.847727	0.145184	0.43766	0.256988	0.211461	0.253292	0.3568	0.289212	0.128941
Longhorn sculpin	0	0	0	0	0	0	0	0	0	0.062678	0.00729798	0	0.108195	0.0237217	0.0648944	0.421144	0.363147	0.482162	0.535318	1	0.638577	0.240897	0.456958	0.381038	0.467651	0.244804	0.308984	0.29126	0.232645	0.272794	0.191355	0.177293	0	0	0	0	0	0	0	0.000968058	0	0.00132375	0	3.02633e-05	0.00094995	0.00690905	0.000915167	0	0
Seasnail sp.	0	0	0	0	0	0	0.567836	0	0	0	0	0	0	0	0	0.12968	0	0.118278	0.0870125	0.54962	0.0468449	0.109219	1	0.211107	0	0.00480868	0.00180532	0	0	0	0.000114136	0.96697	0.000472243	0.00099112	0	0.000388692	0.00044213	0	7.45533e-05	0	0	0.00027779	0	0	0	0.000135133	0	0	0
Greenland cod	0.168371	0.0580376	0.0699839	1	0.529183	0.402891	0.1443	0.643846	0.111713	0.137145	0.169068	0.30019	0.0784909	0.072251	0.184659	0.377852	0.117972	0.405464	0.243159	0.350255	0.184771	0.283897	0.302857	0.205937	0.198152	0.236964	0.295641	0.349899	0.202062	0.231636	0.141781	0.182608	0.226693	0.099157	0.0403125	0.141694	0.0738024	0.957992	0.48821	0.0526551	0.0651264	0.037743	0.0172116	0.721828	0.0201936	0.006385	0	0.0291524	0.025007
Marlin-spike grenadier	0.0913102	0.0371304	0.0678092	0.143058	0.210233	0.445564	0.493264	0	0.154142	0.382602	0.114494	0.29221	0.0153077	0.00827918	0.0361667	0.00508386	0	0.0102802	0.149822	0.157909	0.12079	0.172237	0.199108	0.183138	0.295124	0.161016	1	0.178884	0.101359	0.0578221	0.104087	0.123298	0.0684157	0.131882	0.107313	0.0548118	0.075463	0.0756404	0.0513178	0.0436753	0.0580237	0.0313123	0.0166516	0.0533732	0.0395213	0.032172	0.0045027	0.0227994	0.0406982
Longfin hake	0.0495818	0	0.0469722	0	0.063748	0	0	0	0.359838	0.217733	0.113771	0	1	0.185826	0.157798	0.865828	0.684094	0.498538	0	0.692805	0.234843	0.208883	0.435464	0.160699	0.286836	0.0965388	0.128436	0.168771	0.0986509	0.0619447	0.0453815	0.0191245	0.0188069	0.0326663	0.0742612	0.0811753	0.0474463	0.0580919	0.0515675	0.0376598	0.037529	0.0434678	0.0370468	0.0201558	0.033367	0.0674945	0.105088	0.170935	0.264306
Vahl's eelpout	0.0709373	0	0.0326418	0	0.11809	0	0.0387622	0	0.100401	0.105661	0	0.036482	0.284115	0.144643	0.238756	0.691222	0.332166	0.214185	0.0516829	1	0.219626	0.181273	0.171022	0.0558779	0.128968	0.0591929	0.110708	0.221757	0.0796029	0.100406	0.0953985	0.0497714	0.103031	0.0709964	0.0798608	0.0536477	0.0398537	0.0599201	0.140748	0.0441269	0.0537101	0.0122583	0.0149766	0.00170778	0.0327295	0.00444985	0.0130242	0.00191633	0
Lumpfish	0	0	0	0.371832	0.0848265	0	0.496052	0.0376868	0.117645	0.132759	0.956533	0	0.0889395	0.578875	0.183286	0.48752	0.570988	0.815996	0.148617	0.391749	0.377313	0.248379	0.296601	0.0489102	0.235663	0.230758	1	0.115667	0.445717	0.148027	0.0504022	0.169102	0.0658258	0.141189	0.126828	0.0996496	0.0261539	0.122258	0.135083	0.0873807	0.0260302	0.0233797	0.0253409	0.0252105	0.0223849	0.0321638	0.0150921	0.0168186	0.00826683
Redfish sp.	1	0.0535355	0.0459829	0.488888	0.623434	0.0390864	0.549094	0.0145833	0.142461	0.595309	0.494914	0.722802	0.85765	0.251733	0.245917	0.242475	0.798168	0.164654	0.356716	0.320303	0.0799835	0.416102	0.0726266	0.165556	0.380695	0.518072	0.664596	0.6056	0.686133	0.648015	0.162977	0.154317	0.100713	0.228209	0.040473	0.265387	0.702458	0.198392	0.129364	0.0383367	0.00780243	0.113582	0.0172305	0.0158641	0	0.0506292	0.107071	0.0402528	0.021999
Atlantic wolffish	0.765538	0.150289	0.470752	0	0.169384	0	0.659175	0	0.221137	0.524216	0.104391	0.304062	0.413022	0.278838	0.480164	0.385282	0.583656	1	0.108594	0.308631	0.405305	0.582729	0.137175	0.74592	0.153547	0.706133	0.361196	0.196222	0.132607	0.11051	0.0249082	0.217387	0.0229889	0.293667	0.0869846	0.091432	0.0966645	0.0553531	0.055101	0.0371654	0.123327	0.0368449	0.141492	0.137811	0.170193	0.0372502	0.0622424	0.0327439	0.00560438
Yellowtail flounder	0.0836817	0.084913	0.213278	0.351399	0.103764	0.117303	0.609653	0.402835	0.777699	0.696933	1	0.486364	0.631085	0.0810388	0.360023	0.381558	0.226193	0.28565	0.129006	0.218564	0.344807	0.202308	0.366964	0.19085	0.322331	0.217975	0.110676	0.156394	0.276696	0.270342	0.272432	0.178675	0.0954495	0.243567	0.184997	0.263465	0.15974	0.141126	0.108174	0.15786	0.0773795	0.128041	0.18585	0.105934	0.110006	0.0130656	0.0325193	0	0.0973796
American shad	0	0	0	0	0	0.00213787	0.00169776	0.00198537	0.0183064	0.00489189	0.000712624	0.000489929	0	0.000783886	0.0254697	0.000653238	0.563339	0.0061534	0.0648883	1	0.00290499	0.526539	0.000783886	0.0023701	0.00307337	0.00110706	0.00234418	0.00592332	0.0391178	0.0524278	0.0485162	0.000518236	0	0.000265742	0.000120507	0.000398779	0.0010824	0.000111728	9.81004e-05	0	0.000226431	0.000834196	0.000846957	0	0	0	0.0003719	0.00100075	0.000206993
Thorny skate	0	0	0	0.150125	0.35832	0.450375	0.113308	0	0.0924575	0.632177	0.520364	0.311371	0.31173	0.125427	0.332745	0.530311	0.0747268	0.422878	0.247705	1	0.0741795	0.247055	0	0.0591546	0.0256312	0.0683912	0.0234801	0.12571	0.110746	0	0	0.123824	0	0	0.0425273	0.0739591	0.161067	0	0.0570981	0.00915923	0	0	0.0457879	0.0436905	0.0788163	0	0.0146202	0.0542512	0.0532444
Black dogfish	0	0.302159	0.336814	1	0.0153025	0.0388419	0.062662	0.0435632	0.0132173	0.0696895	0.0360055	0.0042376	0.00795846	0.0665279	0.155895	0.078837	0.0688823	0.00261659	0.0469669	0.0105783	0.030662	0.0219716	0.00899269	0.00399908	0.0250618	0.0329412	0.0161185	0.011636	0.0191954	0.023275	0.034541	0.0238502	0.0167637	0.0323104	0.0272102	0.134637	0.023244	0.0410515	0.0347846	0.0243208	0.0425163	0.0133113	0.0122029	0.0435379	0.077505	0.02229	0.0453722	0.0206717	0.0450179
Monkfish	0	0.0392853	0.0392853	0.072395	0.0399365	0	0.0195921	0.0108918	0	1	0	0	0.146342	0	0.0728448	0.0167281	0	0	0	0	0.0128962	0	0	0	0	0.018338	0	0	0	0.00605354	0	0	0	0	0.122609	0.0389983	0.00359428	0.0603995	0	0.0623942	0.057242	0.0123844	0	0	0	0.00566717	0	0.0090446	0
Rainbow smelt	0.191513	0.225095	0.204507	0.195145	0.133304	0.171257	0.248779	0.436104	0.593361	0.64258	1	0.838676	0.604217	0.480377	0.884843	0.676918	0.486318	0.7752	0.589841	0.363646	0.275609	0.126539	0.157704	0.15135	0.183779	0.219773	0.16425	0.166227	0.195913	0.155776	0.148305	0.227831	0.0560826	0.149965	0.0612912	0.0916873	0.0768754	0.0907528	0.0874903	0.0384173	0.0120742	0.0110006	0.0863005	0.0475421	0.0494996	0.026769	0	0.0102549	0.00079631
Atlantic cod	0.360395	0.202984	0.363476	0.225672	0.0192961	0.419161	0.143948	0.530149	0.0744394	0.399346	0.223991	0.258108	0.0942402	0.12202	0.369429	1	0.458169	0.346606	0.220758	0.200867	0.345844	0.170454	0.235278	0.0908349	0.0706045	0.0781061	0.15343	0.0678935	0.0743023	0.167128	0.154716	0.0940207	0.0448913	0.0194216	0.0374731	0.0423095	0.061767	0.0356783	0.0196358	0.0461431	0.00297485	0.0194409	0	0	0.0028151	0.000847106	0.0108394	0	0
Winter flounder	0.145397	0.191806	0.136585	0.684435	0.273198	1	0.0959309	0.369377	0.20882	0.420523	0.394454	0.2576	0.427035	0.10579	0.168723	0.244162	0.0762253	0.140968	0.229648	0.206647	0.12042	0.19348	0.121282	0.0917078	0.148457	0.103553	0.0897806	0.0657818	0.152061	0.13719	0.0883177	0.176295	0.0833321	0.0893274	0.0973598	0.073568	0.073588	0.0479526	0.0868047	0.0567467	0.0217405	0.00832872	0.029238	0.0261507	0.0210008	0.00348925	0.013111	0	0.0287804
Winter skate	0	0	0	0.508041	0.620939	0	0	0	0	0	0	0	0.646827	0	0	1	0.189159	0.33694	0	0	0	0.371807	0.48512	0	0	0.0892084	0	0	0.00132854	0	0	0.17682	0	0	0	0	0	0	0	0.0719158	0	0	0	0	0	0	0	0	0
Northern wolffish	0.0844873	0.131889	0.364558	0.699586	0.229814	0.197595	0.15964	0.465482	0.483783	0.498566	0.897572	0.2409	0.173969	0.335008	0.553706	1	0.314798	0.487548	0.309381	0.295845	0.315077	0.165219	0.0728237	0.0726797	0.0201685	0.0327074	0.0513734	0.0478981	0.0640742	0.139366	0.061397	0.0274303	0.0102509	0.0151715	0.0499335	0	0.1265	0.0488649	0.0343465	0.0470901	0.0204265	0.0496236	0.00151256	0.094919	0.0391839	0.0434633	0.0533244	0.00468081	0.0626988
White hake	0.266737	0.313442	0.364287	0.590543	0.572768	1	0.972906	0.64917	0.999229	0.67006	0.549675	0.374715	0.362558	0.215351	0.260976	0.312903	0.28417	0.307781	0.233351	0.369258	0.428944	0.254508	0.21276	0.20756	0.158238	0.161494	0.0960968	0.116411	0.0913138	0.0889255	0.083906	0.0562844	0.112273	0.0578284	0.0889537	0.077582	0.0785297	0.118196	0.0468135	0.119987	0.0766726	0.0530165	0.082882	0.107184	0.110133	0.0642781	0.0445821	0	0.031038
American plaice	0.0111369	0.0221268	0.0458956	0.00841559	0.0172172	0.0276314	0.00202648	0.0110558	0.14876	0.00307598	0.0470196	0.104397	0.236957	0.289233	1	0.623098	0.0429312	0.0977567	0.0502204	0.0783251	0.0223481	0.023806	0.00211827	0.0020599	0.00354721	0.0429197	0.0041137	0.0398035	0.0123204	0.0280418	0.000953424	0.01074	0	0.00544397	0.000984594	0	0.00277937	0.00499217	0.0369009	0	0	0	0.00862952	0.000149276	0	0.0339429	0.0010529	0.0144118	0.0286169
Haddock	0.812095	0.569087	1	0.765671	0.523166	0.360962	0.73315	0.175428	0.642402	0.471777	0.399368	0.452602	0.350666	0.186585	0.156026	0.292468	0.304882	0.35332	0.17378	0.358179	0.258924	0.232916	0.186263	0.213512	0.136604	0.180033	0.116494	0.195326	0.100096	0.0763434	0.0873021	0.0666503	0.0180515	0.00610124	0.0584558	0.0209253	0	0.0161841	0.0440154	0.0320448	0.0756349	0.0388901	0.0898209	0.0357399	0.0532445	0.0530125	0.118563	0.0391067	0.0126907
Ocean pout	0.110916	0.304842	0.704436	0.0596963	0.139279	0	0.209223	0.177133	0.0418539	0.0308983	0.0891376	1	0.290881	0.0525372	0.0653421	0.136921	0.572575	0.132234	0.217121	0.0638679	0.0224518	0.184298	0.0517131	0.043498	0.116375	0.0381677	0.0931153	0.0654791	0.131122	0.0261563	0.122423	0.0185874	0.0026018	0.00423255	0.0230395	0.0352326	0.0101439	0.0060523	0.0234019	0.0030023	0.00604151	0.0245704	0.0106919	0.00874882	0.00678873	0.00307509	0	0.00246043	0.00300075
Sea raven	0.421663	1	0.23062	0.364704	0.461954	0.321768	0.162186	0.63095	0.479675	0.593163	0.308081	0.270102	0.815493	0.504587	0.391546	0.607749	0.181165	0.264281	0.101401	0.224388	0.201409	0.0254738	0.0184076	0.0417035	0.0324247	0.0413825	0.0972059	0.0444024	0.0878068	0.0745931	0.125668	0.0721312	0.045241	0.136072	0.104165	0.0432714	0.0377001	0.0180322	0.116596	0.0887368	0.0638166	0.0383818	0.0430646	0.0419101	0.0297645	0.00675732	0	0.0121916	0.0187936
Arctic eelpout	0	0	0	0.376789	0.145387	0.263602	1	0.412091	0.799461	0.471247	0.546919	0.0198542	0.350611	0.00756441	0.29174	0.576116	0.69128	0.698124	0.67547	0	0	0	0.0178739	0	0	0.000574597	0	0	0	0	0	0	0	0	0	0	0	0	0	0	0	0	0	0	0	0	0	0	0
Lycodes sp.	0.628816	0.381232	0.0303188	0	0	1	0	0.0393673	0	0.00834006	0	0	0	0.00105656	0	0.000636642	0	0	0.0314748	0	0.00548972	8.51647e-07	0	0	0.0287253	0.117266	0.000482957	0.00700957	0.002627	0	0	0	3.77851e-05	0	3.6687e-05	0	0	0	0.000203837	0	0	0	3.97489e-05	2.3432e-06	0	0	0	0	0
[truncated: 2 more columns]
